# Supplementary material for: Paradox of life after work: A systematic review and meta-analysis on retirement anxiety and life satisfaction
Source: PLOS Glob Public Health. 2024 Apr 4;4(4):e0003074. doi: 10.1371/journal.pgph.0003074 (PMC10994353; doi:10.1371/journal.pgph.0003074)
Supplement: S1 Data — (XLSX) [file pgph.0003074.s003.xlsx]

## Sheet: meta file
Publication Year	Author	Title	Sample size	Geographical setting	Participants	gender (F%)	Design	validated tool for LS	validated tool for retirement	Age range	Mean age	SD	Measure	Correlation Coefficient	adjustment	FINDINGS
2019	Ugwu et al., 2019	Pre-retirement anxiety: Development and validation of a measurement instrument in a Nigerian sample	216	Nigeria	civil servant	54.63	Cross-sectional	Yes	Yes	58-62	59.1	3.48	LS,RAS	0.53	age, gender	Positive relationship
2022	Tsai et al., 2022	Occupational Health of Education Personnel-The Role of Job Crafting and Other Control Strategies on Healthy Ageing at Work.	386	china	education professionals	unspecified	Cross-sectional	Yes	Yes	45-65	44	8.72	GH, MCW	0.28	gender, work engagement, health status, retirement status	Positive relationship
2015	Bozoglan, 2015	Spousal intrusion as a predictor of wives' marital satisfaction in their spouses' retirement.	151	Turkey	retirees	100	Cross-sectional	Yes	Yes	unspecified	55.7	8.7	SRSI, DAS	-0.33	income, educational level, length of retirement, number of weekly activities, spousal instrusion	Negative relationship
2004	Hyde et al., 2004	The effects of pre-retirement factors and retirement route on circumstances in retirement: Findings from the Whitehall II study	3402	United Kingdom	civil servant	32.33	longitudinal	Yes	No	35-55	59.2	5.1	GHQ, ATRQ	0.24	Marital status, financial security, general health, household assests, sex, age,retirement pattern	Negative relationship
2014	Dingemans & Henkens, 2014	Involuntary retirement, bridge employment, and satisfaction with life: A longitudinal investigation	1248	Netherlands	retirees	25	longitudinal (10 years period)	Yes	No	50-64	54	unspecified	SWLS, VRD	-0.2	age, gender, health status, perceived pension shortfall, partner status, children, job satisfaction, supervisory position, occupational level, time in retirement, bridge job in the past	Negative relationship
2008	Taylor et al., 2008	The effects of retirement expectations and social support on post-retirement adjustment: A longitudinal analysis	37	US	retirees	8	longitudinal	Yes	Yes	unspecified	60.9	4.14	SWR, LS	0.552	gender, age, social support, expectations, social satisfaction	Positive relationship
2015	Houlfort et al., 2015	The role of passion for work and need satisfaction in psychological adjustment to retirement	103	Canada	Quebec association of elderly retirees	unspecified	retrospective cross-sectional	Yes	Yes	unspecified	61.8	unspecified	BPNS, PAR	0.66	Passion for work, age of retirement,	Positive relationship
2015	Earl et al., 2015	A matter of time: why some people plan for retirement and others do not	367	australia	National Seniors Australia members	46	longitudinal	Yes	Yes	45 and above	65.5	5.9	RA, LS	0.62	gender, age, years retired, time perspective, retirement planning	Positive relationship
2013	Hershey & Henkens, 2013	Impact of different types of retirement transitions on perceived satisfaction with life	1388	Netherlands	The Netherlands Interdisciplinary Demographic Institute (NIDI)	unspecified	longitudinal (6years period)	Yes	No	50 and above	54.1	2.89	SWLS	-0.125	Age, gender, marital status,self-rated health, years of education, wealth	Negative relationship
2010	Salami, 2010	Retirement context and psychological factors as predictors of well-being among retired teachers	284	Nigeria	retired teachers	38.8	Cross-sectional	Yes	Yes	52-75	63.5	5.32	RE, LS	0.14	financial situation, social status, physical health, marital quality, social support, activity level, self-efficacy, perceived stress,optimism/pessimism, age, gender, higher academic qualification	Positive relationship
2012	Bonsanga & Klein, 2012	Retirement and subjective well-being	12011	Netherlands	retirees	unspecified	longitudinal (6years period)	No	No	50-70	59.2	0.139	RE, LS	-0.549	Age, gender, maritalstatus, education, stress, mental health, coping, depression, smoking and alcohol consumption	Negative relationship
2016	Saeed & Bokharey, 2016	Gender differences, life satisfaction, its correlate and death anxiety in retirement	111	Pakistan	retirees	27.03	Cross-sectional	Yes	Yes	56-70	unspecified	unspecified	DA, LS	-0.344	Age, gender, marital status, religious orientation, fulfilment of duties, leisure activities	Negative relationship
2017	Enache, 2017	Psychological and social effects of aging	60	Romanian	retirees	unspecified	experimental	Yes	Yes	58-70	unspecified	unspecified	Cattel, QOL	-0.33	coping strategies	Negative relationship
2020	Georgantas et al., 2020	The impact of socio-demographic features on anxiety and depression amongst navy veterans after retirement: a cross-sectional study	231	Greece	retirees	6.9	Cross-sectional	No	Yes	unspecified	59.9	8.1	STAI, LS	-7.79	Gender, age, BMI, family status, years of service, age of retirement, depression, trait anxiety	Negative relationship
2023	Adawi et al., 2023	Effect of retirement on life satisfaction in canada: Evidence from the 2008-2009 Canadian Community health survey- Health aging	30865	Canada	retirees	64.18	Cross-sectional	Yes	No	55-85	67.60	8.60	LS, OR	.38	Age, gender, race, migration status, marital status, educational level, physical health, household size, household income, province
2022	Hussain & Jan, 2022	Adjustment to retirement: effects on lifestyle across time among retirees	1006	Pakistan	retirees	9.64	Cross-sectional	No	Yes	60-80	unspecified	unspecified	LS, RADJ	-0.392	age, gender, well-being	Negative relationship
2019	Hansson et al., 2019	Beyond health and economy: Resource interactions in retirement adjustment	1924	Sweden	retirees	unspecified	longitudinal	yes	yes	60-66	62.02	1.65	LS, BFR	.10	age, gende, educational level, self-esteem, social support, physical health, cognitive ability, autonomy	NOT SIGNIFICANT
2023	Tambellini, 2023	Exploring the relationship between workinf history, retirement transition and women's life satisfaction	2877	italy	retirees	100	longitudinal	Yes	No	unspecified	60.1	0.1	LS, RT	-0.21	age, educational level, marital status, number of children,self-perceived health	NOT SIGNIFICANT
2018	Carr et al., 2018	Postretirement life satisfaction and financial vulnerbility: the moderating role of control	344	US	retirees	unspecified	longitudinal	Yes	No	51-87	61.425	5.014	LBQ	-0.227	marital status, volunteering job, spouse disability, financial control, age	NOT SIGNIFICANT
2021	Cheng & Yan, 2021	Sociodemographic, health-related, and social predictors of subjective well-being among Chinese oldest-old: a national community-based cohort study	49069	china	retirees	36	longitudinal	yes	Yes	80 and above	unspecified	unspecified	SWB	-0.141	age, gender, occupation, marital status,physical health,living alone, leisure activities, caregiver	Negative relationship
2003	Spiegel & Shultz, 2003	The influence of preretirement planning and transferability of skills on naval officers''retirement satisfaction and adjustment	672	US	retirees	0.30	longitudinal	Yes	Yes	38-59	45.3	2.8	OFQ, RNLS	.40	officer specialty, gender, marital status, age, employment status, income, education, grade ar retirement	Positive relationship
2022	Henning et al., 2022	Retirement adjustment in Germany from 1996 to 2014	2079	Germany	retirees	unspecified	longitudinal	Yes	Yes	60-65	unspecified	unspecified	RS, RA	-0.29	AGE, age at retirement, education, time between retirement, gender, financial and physical resources	Negative relationship
2020	Hansson et al., 2020	Disentangling the mechanisms of retirement adjustment: Determinants and consequences of subjective well-being	497	Sweden	retirees	10.66	longitudinal	Yes	Yes	60-66	63.31	1.52	LS,TRC	-0.49	AGE, Gender, self-esteem, social support, financial satisfaction	Negative relationship
